# Supplementary material for: Effects of Melatonin on the Transcriptome of Human Granulosa Cells, Fertilization and Blastocyst Formation
Source: Int J Mol Sci. 2022 Jun 16;23(12):6731. doi: 10.3390/ijms23126731 (PMC9223589; doi:10.3390/ijms23126731)
Supplement: Supplementary file 1 [file ijms-23-06731-s001.zip]

Archive with 6 entries (5 files):
- ijms-1740707-supplementary/supplemental/
- ijms-1740707-supplementary/supplemental/Supplementa Figure S1.pptx
- ijms-1740707-supplementary/supplemental/Table S1 DEGs.xlsx
- ijms-1740707-supplementary/supplemental/Table S2 GO.xlsx
- ijms-1740707-supplementary/supplemental/Table S3 RNAseq read count.xlsx
- ijms-1740707-supplementary/supplemental/Table S4 primer.xlsx
