# Supplementary material for: Effects of Melatonin on the Transcriptome of Human Granulosa Cells, Fertilization and Blastocyst Formation
Source: Int J Mol Sci. 2022 Jun 16;23(12):6731. doi: 10.3390/ijms23126731 (PMC9223589; doi:10.3390/ijms23126731)
Supplement: Supplementary file 1 [file ijms-23-06731-s001.zip › ijms-1740707-supplementary/supplemental/Table S1 DEGs.xlsx]

## Sheet: DEGs
Supplemental Table S1. List of down- and up-regulated genes by melatonin treatment
Down-regulated genes						Up-regulated genes
gene_symbol	ENSEMBL ID	gene classification	p value	fold change		gene_symbol	ENSEMBL ID	gene classification	p value	fold change
NUP62CL	ENSG00000198088	protein_coding	0.00108358	0.671716		RP11-211N8.3	ENSG00000212951	pseudogene	0.000388354	3.86921
TRAF6	ENSG00000175104	protein_coding	0.00140014	0.710989		SNRPGP2	ENSG00000264350	pseudogene	0.000906798	1.90209
ZNF501	ENSG00000186446	protein_coding	0.00197831	0.615157		RPS17P5	ENSG00000060303	pseudogene	0.000906798	1.49969
RP11-355I22.7	ENSG00000259796	sense_overlapping	0.00226211	0.592104		RPS11P7	ENSG00000214047	pseudogene	0.000906798	1.43844
RP11-3N2.13	ENSG00000214652	pseudogene	0.00328601	0.473227		CTD-2013M15.1	ENSG00000250122	lincRNA	0.00099397	1.626
ZDHHC15	ENSG00000102383	protein_coding	0.00543025	0.412926		COX7B	ENSG00000131174	protein_coding	0.00106182	1.42273
CENPV	ENSG00000166582	protein_coding	0.00582126	0.625181		RP4-738P15.1	ENSG00000230725	lincRNA	0.0013645	1.45037
RP11-564C4.6	ENSG00000231345	pseudogene	0.00678171	0.596864		RP11-787I22.3	ENSG00000271730	antisense	0.00138351	3.10598
CD244	ENSG00000122223	protein_coding	0.00682506	0.668193		RP11-874J12.4	ENSG00000266401	antisense	0.00139353	1.67042
AC078883.3	ENSG00000232788	antisense	0.00723575	0.46903		CTC-507E2.1	ENSG00000267003	antisense	0.00167573	1.65169
ZNF835	ENSG00000127903	protein_coding	0.00735813	0.611798		SMIM11	ENSG00000205670	protein_coding	0.00208817	1.42133
RP11-63E5.6	ENSG00000249868	processed_transcript	0.00754346	0.661777		GJB7	ENSG00000164411	protein_coding	0.00359588	1.41775
MMP9	ENSG00000100985	protein_coding	0.0076321	0.61924		PTTG1	ENSG00000164611	protein_coding	0.00490329	1.44045
RP11-768F21.1	ENSG00000248636	lincRNA	0.00843917	0.599386		CXCL6	ENSG00000124875	protein_coding	0.00512145	1.65072
AC093668.2	ENSG00000256604	pseudogene	0.00857326	0.517526		RP11-315I20.1	ENSG00000234222	antisense	0.00527757	1.49931
RP11-73M18.7	ENSG00000269940	sense_intronic	0.0109069	0.422397		ACOX2	ENSG00000168306	protein_coding	0.00565648	1.42184
AC061975.7	ENSG00000203482	pseudogene	0.011351	0.405656		MAGOH2	ENSG00000264176	pseudogene	0.0067764	3.20509
AC090673.2	ENSG00000267942	protein_coding	0.011351	0.481392		RP11-440L14.1	ENSG00000249592	antisense	0.00678447	1.44724
CTD-2514K5.4	ENSG00000264272	antisense	0.011351	0.538559		ENPP7P10	ENSG00000249767	pseudogene	0.007426	1.75993
MRPS21P3	ENSG00000221879	pseudogene	0.011351	0.543827		RPL7AP30	ENSG00000241741	pseudogene	0.00765724	1.71799
RN7SL474P	ENSG00000264092	misc_RNA	0.011351	0.574723		RP11-514P8.7	ENSG00000270249	protein_coding	0.00791422	1.81173
AC105399.2	ENSG00000237077	pseudogene	0.011351	0.655408		CIDECP	ENSG00000186162	pseudogene	0.00792342	1.64983
H3F3AP5	ENSG00000226881	pseudogene	0.011351	0.66125		DZIP1L	ENSG00000158163	protein_coding	0.00805038	1.71199
RP11-799D4.4	ENSG00000266947	antisense	0.0115242	0.699008		KM-PA-2	ENSG00000204775	protein_coding	0.00876217	10.7597
RPL39L	ENSG00000163923	protein_coding	0.0116445	0.634317		C21orf58	ENSG00000160298	protein_coding	0.00889757	1.49578
CTC-559E9.8	ENSG00000267565	antisense	0.0122261	0.410926		ADORA3	ENSG00000121933	protein_coding	0.00950658	1.41159
RP11-350J20.5	ENSG00000231760	antisense	0.0124529	0.506564		RP11-302B13.1	ENSG00000239617	pseudogene	0.0109051	1.48442
RPL27AP5	ENSG00000182383	pseudogene	0.0127729	0.653187		RP11-122C5.1	ENSG00000249911	lincRNA	0.0110251	2.40913
CCL5	ENSG00000161570	protein_coding	0.0147903	0.610514		MYOC	ENSG00000034971	protein_coding	0.0111333	1.77298
ZDHHC23	ENSG00000184307	protein_coding	0.0150929	0.636174		AC022210.2	ENSG00000213399	pseudogene	0.0111972	1.70791
RP11-181K3.4	ENSG00000224468	antisense	0.0158812	0.685818		AC005077.14	ENSG00000230882	pseudogene	0.0117871	1.54417
C1QTNF4	ENSG00000172247	protein_coding	0.0164109	0.622204		HSD17B1P1	ENSG00000108785	pseudogene	0.0120874	2.78958
RP11-110G21.2	ENSG00000253475	sense_intronic	0.0169217	0.504386		ZNF799	ENSG00000196466	protein_coding	0.0134527	1.69438
NUAK2	ENSG00000163545	protein_coding	0.0178299	0.608669		RP11-493E12.2	ENSG00000273302	sense_intronic	0.0135586	1.68211
RP11-67L3.5	ENSG00000242396	antisense	0.0183828	0.575485		AIFM3	ENSG00000183773	protein_coding	0.0142064	1.56827
RP11-876N24.4	ENSG00000262222	antisense	0.019309	0.612273		AC007041.2	ENSG00000235411	pseudogene	0.0147816	2.75089
RP11-433P17.2	ENSG00000263177	pseudogene	0.0196405	0.503851		ETV2	ENSG00000105672	protein_coding	0.0148047	1.55385
RP13-20L14.4	ENSG00000264812	sense_intronic	0.0202702	0.441988		RP5-1068E13.7	ENSG00000273148	lincRNA	0.0148455	3.10653
CTSW	ENSG00000172543	protein_coding	0.0213867	0.6753		RP5-1103G7.4	ENSG00000225377	antisense	0.0149427	1.72609
TIMM8AP1	ENSG00000231445	pseudogene	0.0220997	0.415367		RP11-166O4.1	ENSG00000230358	pseudogene	0.015429	1.64958
AC104843.3	ENSG00000225416	pseudogene	0.0222043	0.624998		CYP51A1P2	ENSG00000233588	pseudogene	0.0156624	1.67072
RASAL2-AS1	ENSG00000224687	lincRNA	0.0228876	0.619294		RAD54L	ENSG00000085999	protein_coding	0.0157833	1.95681
CRTAC1	ENSG00000095713	protein_coding	0.0233667	0.615577		RP11-258F1.1	ENSG00000266677	antisense	0.0159618	1.66266
ANXA9	ENSG00000143412	protein_coding	0.024162	0.498497		RP11-133O22.6	ENSG00000235481	antisense	0.0162863	3.74762
PDE1B	ENSG00000123360	protein_coding	0.0247415	0.642137		RP11-214K3.21	ENSG00000269997	sense_intronic	0.0163511	3.13525
PRKCQ	ENSG00000065675	protein_coding	0.0248565	0.691468		MMP21	ENSG00000154485	protein_coding	0.016709	1.4381
EIF4HP1	ENSG00000233830	pseudogene	0.0252552	0.582216		GINS2	ENSG00000131153	protein_coding	0.0175359	1.44993
PELI3	ENSG00000174516	protein_coding	0.02577	0.597086		TTC25	ENSG00000204815	processed_transcript	0.0175638	1.78755
KHDC1	ENSG00000135314	protein_coding	0.0264747	0.670546		KDELR3	ENSG00000100196	protein_coding	0.0176391	1.65644
CDKL2	ENSG00000138769	protein_coding	0.0276807	0.687828		RP11-333E13.2	ENSG00000250568	pseudogene	0.0178541	1.98147
FSBP	ENSG00000265817	protein_coding	0.0278018	0.465986		AC083799.1	ENSG00000203644	pseudogene	0.0180193	1.92532
PIP5K1B	ENSG00000107242	protein_coding	0.0279121	0.47762		CHCHD2P6	ENSG00000235084	pseudogene	0.0182307	2.44713
AL136376.1	ENSG00000269279	protein_coding	0.0281145	0.599815		RP11-159D12.5	ENSG00000266086	protein_coding	0.0188598	1.8444
NMUR1	ENSG00000171596	protein_coding	0.0286375	0.646322		CASP10	ENSG00000003400	protein_coding	0.0188667	1.59875
SLAMF6	ENSG00000162739	protein_coding	0.0290417	0.458626		RP11-544A12.8	ENSG00000246851	antisense	0.0200007	1.5721
ZNF32-AS2	ENSG00000230565	antisense	0.0292693	0.410581		RP11-85A1.3	ENSG00000260475	antisense	0.020042	2.88342
RPL7P24	ENSG00000240003	pseudogene	0.0302925	0.704611		SLC16A1-AS1	ENSG00000226419	antisense	0.0203971	1.41249
CCDC153	ENSG00000248712	protein_coding	0.0320876	0.697959		FAM198A	ENSG00000144649	protein_coding	0.0205943	1.40484
RP11-90D4.3	ENSG00000256101	lincRNA	0.0321952	0.509039		C15orf61	ENSG00000189227	protein_coding	0.0206666	1.5365
TTC3P1	ENSG00000215105	pseudogene	0.0325851	0.482266		ARL17B	ENSG00000228696	protein_coding	0.0211351	1.49701
CTD-2647L4.4	ENSG00000259366	sense_intronic	0.0331195	0.637325		RP11-848P1.2	ENSG00000264456	sense_intronic	0.0212227	1.42873
HBA1	ENSG00000206172	protein_coding	0.0340024	0.450365		OMA1	ENSG00000162600	protein_coding	0.0213135	1.43663
PIPOX	ENSG00000179761	protein_coding	0.0355051	0.552162		AC016739.2	ENSG00000218175	pseudogene	0.0216036	1.4598
TMIGD2	ENSG00000167664	protein_coding	0.0356572	0.517891		COX5BP2	ENSG00000213111	pseudogene	0.0216624	1.97354
SLC44A5	ENSG00000137968	protein_coding	0.0359599	0.648243		RP11-288I21.1	ENSG00000237938	antisense	0.0216777	2.11646
LINC00674	ENSG00000237854	pseudogene	0.0359841	0.606717		WISP1-OT1	ENSG00000270132	sense_intronic	0.0217289	5.19304
MTCYBP4	ENSG00000220113	pseudogene	0.0365569	0.376223		ANKRD2	ENSG00000165887	protein_coding	0.0219411	1.81716
RP13-401N8.1	ENSG00000226465	antisense	0.0374471	0.496366		RP11-70L8.4	ENSG00000265194	antisense	0.0221075	1.83179
RP11-968O1.5	ENSG00000256139	sense_overlapping	0.0377313	0.566573		TMEM171	ENSG00000157111	protein_coding	0.0224271	1.64363
TNFRSF6B	ENSG00000243509	protein_coding	0.0379675	0.579668		C9orf169	ENSG00000197191	protein_coding	0.02257	2.41458
RP11-822E23.8	ENSG00000272780	processed_transcript	0.0380596	0.507444		RP11-119B16.2	ENSG00000229539	antisense	0.0227288	3.16215
CTA-253N17.1	ENSG00000231084	pseudogene	0.0385097	0.430405		IER5L	ENSG00000188483	protein_coding	0.0227329	2.63829
MAGEB3	ENSG00000198798	protein_coding	0.0389161	0.494086		HNF1A	ENSG00000135100	protein_coding	0.0230096	1.64344
RP11-598D12.3	ENSG00000261217	pseudogene	0.0398233	0.424481		RP11-76N22.2	ENSG00000237505	antisense	0.0235799	1.52886
SAMD5	ENSG00000203727	protein_coding	0.0398938	0.616146		RP11-121L10.3	ENSG00000214391	pseudogene	0.0238183	1.40396
CTD-2083E4.5	ENSG00000250848	pseudogene	0.0411644	0.685916		OSBPL3	ENSG00000070882	protein_coding	0.0256247	1.46736
AC108448.2	ENSG00000236710	pseudogene	0.0411682	0.39361		ENO1-AS1	ENSG00000230679	antisense	0.0259259	2.32623
AP006216.10	ENSG00000226645	antisense	0.0416239	0.550013		RP11-11N7.4	ENSG00000273175	lincRNA	0.0259259	2.1304
SOX4	ENSG00000124766	protein_coding	0.0418254	0.690672		ZNF10	ENSG00000256223	protein_coding	0.026382	1.98947
GJA4	ENSG00000187513	protein_coding	0.0422355	0.568325		RP11-368P15.3	ENSG00000258985	antisense	0.0268041	1.63428
RPRM	ENSG00000177519	protein_coding	0.0423796	0.579333		RPS26P13	ENSG00000227887	pseudogene	0.0268314	1.53004
RP11-390B4.5	ENSG00000260589	antisense	0.0425735	0.697476		RP11-366I21.1	ENSG00000178654	pseudogene	0.0268476	1.86235
RP11-10C24.1	ENSG00000271020	lincRNA	0.0427559	0.43005		RP11-519G16.5	ENSG00000259342	antisense	0.0268476	1.65653
HSD17B2	ENSG00000086696	protein_coding	0.0433059	0.575834		CD209	ENSG00000090659	protein_coding	0.0269186	1.44035
RP11-365F18.6	ENSG00000271537	pseudogene	0.043559	0.319046		RP5-1050D4.5	ENSG00000262227	antisense	0.0274517	1.49492
HIST1H2AM	ENSG00000233224	protein_coding	0.0439511	0.365342		S100A1	ENSG00000160678	protein_coding	0.027597	1.78785
RP11-656D10.3	ENSG00000238287	antisense	0.0443964	0.7116		FAM86LP	ENSG00000242731	pseudogene	0.0283476	1.95789
RASSF2	ENSG00000101265	protein_coding	0.0446752	0.635785		RP1-127C7.6	ENSG00000270009	lincRNA	0.0283821	2.08489
LDB3	ENSG00000122367	protein_coding	0.0453619	0.698839		IGBP1-AS2	ENSG00000220925	antisense	0.0298809	1.79931
TRIM61	ENSG00000183439	protein_coding	0.0455137	0.496565		CNTF	ENSG00000242689	protein_coding	0.0298813	1.59128
RP11-977G19.11	ENSG00000257303	antisense	0.0455204	0.48977		ZNF852	ENSG00000178917	protein_coding	0.0299497	1.7031
AC078899.3	ENSG00000269274	pseudogene	0.0459887	0.579568		RPS26P8	ENSG00000204652	pseudogene	0.0314484	1.49094
COX7A1	ENSG00000161281	protein_coding	0.0461488	0.606496		RP11-207C16.4	ENSG00000225408	antisense	0.0318006	1.50562
CTD-2524L6.3	ENSG00000260037	antisense	0.0466541	0.552345		CTD-3214H19.6	ENSG00000268204	antisense	0.03181	2.83116
RP11-1398P2.1	ENSG00000244459	lincRNA	0.0471249	0.27643		DDO	ENSG00000203797	protein_coding	0.0318681	1.43708
RP3-467L1.4	ENSG00000236266	antisense	0.0471596	0.673136		NEBL	ENSG00000078114	protein_coding	0.0319602	1.49797
PGK1P2	ENSG00000213290	pseudogene	0.0477698	0.644197		MPV17L2	ENSG00000254858	protein_coding	0.032146	1.4204
						FKSG61	ENSG00000268156	protein_coding	0.0324656	1.92856
						ADAMTS14	ENSG00000138316	protein_coding	0.0326882	1.49772
						DPM3	ENSG00000179085	protein_coding	0.0329838	1.66583
						EPHB6	ENSG00000106123	protein_coding	0.0332099	1.40933
						PFKFB1	ENSG00000158571	protein_coding	0.0333241	1.70017
						DLK2	ENSG00000171462	protein_coding	0.0336534	1.73074
						RP11-631M6.3	ENSG00000251682	pseudogene	0.0337068	1.77551
						RP4-706A16.3	ENSG00000226084	pseudogene	0.0341644	2.18494
						CTC-338M12.4	ENSG00000233937	antisense	0.0342187	1.8275
						RN7SL368P	ENSG00000239948	misc_RNA	0.0349053	3.70626
						HRASLS2	ENSG00000133328	protein_coding	0.0356104	1.67239
						RP11-558F24.4	ENSG00000231789	antisense	0.0358779	2.44815
						NR0B1	ENSG00000169297	protein_coding	0.0362275	1.84462
						RP11-24B19.3	ENSG00000270101	sense_intronic	0.0363219	1.61316
						MTND4P14	ENSG00000236254	pseudogene	0.0368439	2.7868
						RPL7AP8	ENSG00000230507	pseudogene	0.0368829	1.42132
						CTB-113P19.1	ENSG00000249035	antisense	0.0370835	2.07829
						ZWINT	ENSG00000122952	protein_coding	0.0371457	1.46732
						ACVRL1	ENSG00000139567	protein_coding	0.0375418	1.40692
						AC009120.6	ENSG00000259972	antisense	0.0379857	2.32154
						ECM1	ENSG00000143369	protein_coding	0.0380011	1.78264
						AC135048.1	ENSG00000268863	protein_coding	0.0382902	2.75866
						RP5-827C21.1	ENSG00000235605	pseudogene	0.0384128	1.7536
						AC004603.4	ENSG00000225877	lincRNA	0.0391261	1.72
						KLK13	ENSG00000167759	protein_coding	0.0396837	1.58971
						RP11-316A16.1	ENSG00000257294	lincRNA	0.0399824	1.97964
						RP4-539M6.20	ENSG00000273350	sense_intronic	0.0399961	1.80629
						RP13-650J16.1	ENSG00000264569	antisense	0.04002	2.10749
						ZNF596	ENSG00000172748	protein_coding	0.040432	1.49698
						PHBP12	ENSG00000230585	pseudogene	0.0404807	1.75644
						SHPK_1	ENSG00000262304	protein_coding	0.0406168	2.52419
						RP5-1065J22.8	ENSG00000273382	antisense	0.0414013	1.50821
						DNA2	ENSG00000138346	protein_coding	0.0423789	1.43477
						BEST4	ENSG00000142959	protein_coding	0.0426918	1.78702
						CHST15	ENSG00000182022	protein_coding	0.042813	2.20494
						CTLA4	ENSG00000163599	protein_coding	0.0433586	1.7582
						CYP2R1	ENSG00000186104	protein_coding	0.0434654	1.47863
						RP11-328C8.4	ENSG00000257225	antisense	0.0437722	1.77653
						RP11-440K22.1	ENSG00000220343	pseudogene	0.0437887	1.52756
						AC005702.3	ENSG00000265638	miRNA	0.0439576	4.39085
						RPL34P27	ENSG00000232858	pseudogene	0.0439576	1.76756
						AC091633.2	ENSG00000236844	pseudogene	0.0439576	1.56514
						ZNF233	ENSG00000159915	protein_coding	0.0440198	1.83504
						AC004453.8	ENSG00000146677	pseudogene	0.0441669	1.66965
						RP11-408H20.1	ENSG00000261521	lincRNA	0.0445222	3.08579
						RN7SL15P	ENSG00000264573	misc_RNA	0.0454925	3.33045
						WWTR1-IT1	ENSG00000241985	sense_intronic	0.0454925	1.76218
						UBE2F-SCLY	ENSG00000258984	protein_coding	0.0454925	1.75311
						ANKRD23	ENSG00000163126	protein_coding	0.0458219	1.88088
						RP11-213G2.3	ENSG00000165121	pseudogene	0.0459236	2.12326
						TCP11	ENSG00000124678	protein_coding	0.0468275	1.64349
						C22orf26	ENSG00000182257	protein_coding	0.0469578	1.45113
						HMGN5	ENSG00000198157	protein_coding	0.0486092	1.44143
						USP2	ENSG00000036672	protein_coding	0.0488365	1.40242
						CEND1	ENSG00000184524	protein_coding	0.0492034	2.03171
