# Supplementary material for: Effects of Melatonin on the Transcriptome of Human Granulosa Cells, Fertilization and Blastocyst Formation
Source: Int J Mol Sci. 2022 Jun 16;23(12):6731. doi: 10.3390/ijms23126731 (PMC9223589; doi:10.3390/ijms23126731)
Supplement: Supplementary file 1 [file ijms-23-06731-s001.zip › ijms-1740707-supplementary/supplemental/Table S2 GO.xlsx]

## Sheet: Sheet1
Supplemental Table S2. List of enriched gene ontology terms and associated genes in down- and up-regulated genes
Down-regulated genes
term_ID	GO term	-log10.pvalue	Gene symbol	Fold enrichment	FDR
GO:0010941	regulation of cell death	2.48873	TNFRSF6B, RASSF2, NUAK2, CCL5, TRAF6, PELI3, PRKCQ, HBA1, MMP9, SOX4	3.06494	0.174409
GO:0008219	cell death	2.24602	TNFRSF6B, RASSF2, NUAK2, PDE1B, CCL5, TRAF6, PELI3, PRKCQ, HBA1, MMP9, SOX4	2.59831	0.249536
GO:0010942	positive regulation of cell death	2.08013	RASSF2, CCL5, TRAF6, HBA1, MMP9, SOX4	4.57166	0.281165
GO:0006915	apoptotic process	2.06925	TNFRSF6B, RASSF2, NUAK2, PDE1B, CCL5, TRAF6, PELI3, PRKCQ, MMP9, SOX4	2.6474	0.281165
GO:0042127	regulation of cell proliferation	1.39899	TMIGD2, TNFRSF6B, CCL5, TRAF6, PRKCQ, MMP9, CD244, SOX4	2.38402	0.815491
GO:0042102	positive regulation of T cell proliferation	4.28904	TMIGD2, CCL5, TRAF6, PRKCQ, CD244	23.5969	0.0398677
GO:0070661	leukocyte proliferation	3.5544	TMIGD2, CCL5, TRAF6, PRKCQ, SLAMF6, CD244	9.91071	0.0398677
GO:0042110	T cell activation	3.52288	TMIGD2, CCL5, TRAF6, PRKCQ, SLAMF6, CD244, SOX4	7.25897	0.0398677
GO:0070489	T cell aggregation	3.52288	TMIGD2, CCL5, TRAF6, PRKCQ, SLAMF6, CD244, SOX4	7.25897	0.0398677
GO:1900120	regulation of receptor binding	1.4296	CRTAC1, MMP9	51.3889	0.793525
GO:0001816	cytokine production	1.37409	TMIGD2, TRAF6, PRKCQ, SLAMF6, CD244	3.66482	0.839952
GO:0030155	regulation of cell adhesion	1.34894	TMIGD2, CCL5, TRAF6, PRKCQ, CD244	3.59642	0.875777
GO:0050865	regulation of cell activation	1.69278	TMIGD2, CCL5, TRAF6, PRKCQ, CD244	4.61577	0.555409
GO:0051223	regulation of protein transport	1.72185	CDKL2, CCL5, TRAF6, NMUR1, CD244, SOX4	3.71984	0.529441
GO:0001775	cell activation	1.96201	TMIGD2, CCL5, TRAF6, PRKCQ, SLAMF6, CD244, SOX4	3.55769	0.329928
Up-regulated genes
term ID	GO term	-log10.pvalue	Gene symbol	Fold enrichment	FDR
GO:0006694	steroid biosynthetic process	2.01855	ACOX2, CYP2R1, NR0B1, HNF1A	8.9444	1
GO:0008202	steroid metabolic process	1.30174	ACOX2, CYP2R1, NR0B1, HNF1A	4.73146	1
GO:0045603	positive regulation of endothelial cell differentiation	1.35528	ACVRL1, ETV2	43.5294	1
GO:0051093	negative regulation of developmental process	2.20443	ACVRL1, ECM1, CNTF, USP2, CTLA4, CEND1, OMA1, ANKRD2	3.53419	1
