# Supplementary material for: Effects of Melatonin on the Transcriptome of Human Granulosa Cells, Fertilization and Blastocyst Formation
Source: Int J Mol Sci. 2022 Jun 16;23(12):6731. doi: 10.3390/ijms23126731 (PMC9223589; doi:10.3390/ijms23126731)
Supplement: Supplementary file 1 [file ijms-23-06731-s001.zip › ijms-1740707-supplementary/supplemental/Table S3 RNAseq read count.xlsx]

## Sheet: Sheet1
Supplemental Table S3. Numbers of identified transcript and sequenced read
sample	number of transcripts	number of sequenced reads
Case 1 before melatonin treatment	25817	32623156
Case 2 before melatonin treatment	24284	31446134
Case 3 before melatonin treatment	24086	37739784
Case 1 under melatonin treatment	22794	33602572
Case 2 under melatonin treatment	25885	36180320
Case 3 under melatonin treatment	25312	35025604
Case 4	17951	30192084
Case 5	24092	34093476
Case 6	28392	32877318
Case 7	20667	31833482
