# Supplementary material for: Effects of Melatonin on the Transcriptome of Human Granulosa Cells, Fertilization and Blastocyst Formation
Source: Int J Mol Sci. 2022 Jun 16;23(12):6731. doi: 10.3390/ijms23126731 (PMC9223589; doi:10.3390/ijms23126731)
Supplement: Supplementary file 1 [file ijms-23-06731-s001.zip › ijms-1740707-supplementary/supplemental/Table S4 primer.xlsx]

## Sheet: primer for ChIP
Supplemental Table S4. Real-time RT-PCR sequences used in this study
	Forward	Reverse
COX7B	CTTGGTCAAAAGCGCACTAAATC	AAAATCAGGTGTACGTTTCTGGT
CXCL	AGAGCTGCGTTGCACTTGTT	GCAGTTTACCAATCGTTTTGGGG
TRAF6	TTGCCATGAAAAGATGCAGAGG	AGCCTGGGCCAACATTCTC
CENPV	AGATGTGGCGTTCAGAGCTTC	TTCCTCAGTGACCATACTCCG
GAPDH	AGGTGAAGGTCGGAGTCA	GGTCATTGATGGCAACAA

## Sheet: RT-PCR
IL1R1_F	GGCTGAAAAGCATAGAGGGAAC	IL1R1_R	CTGGGCTCACAATCACAGG
PTGS2_F	CTGGCGCTCAGCCATACAG	PTGS2_R	CGCACTTATACTGGTCAAATCCC
MAPK10_F	CAGATGGAATTAGACCATGAGCG	MAPK10_R	TCAATGTGCAATCAGACTTGACT
LTBP1	CTGACGGCCACGAACTTCC		GCACTGACATTTGTCCCTTGA
TNFRSF11B	GCGCTCGTGTTTCTGGACA		AGTATAGACACTCGTCACTGGTG
